# Supplementary material for: Sinomenine Inhibits the Progression of Rheumatoid Arthritis by Regulating the Secretion of Inflammatory Cytokines and Monocyte/Macrophage Subsets
Source: Front Immunol. 2018 Sep 26;9:2228. doi: 10.3389/fimmu.2018.02228 (PMC6168735; doi:10.3389/fimmu.2018.02228)
Supplement: Table S4 — Detailed screening data of cytokine array. [file Table_4.XLSX]

## Sheet: all data without background
Detail screening data of cytokines array
	Untreated				LPS (1μg/mL)				SIN (10μg/mL)+LPS (1μg/mL)				SIN (50μg/mL)+LPS (1μg/mL)				Control		LPS (1μg/mL)		SIN (10μg/mL)+LPS (1μg/mL)		SIN (50μg/mL)+LPS (1μg/mL)		LPS (1μg/mL)/Control		SIN (10μg/mL)+LPS (1μg/mL)/LPS (1μg/mL)		SIN (50μg/mL)+LPS (1μg/mL)/LPS (1μg/mL)
	A:Y1	A:Y2	A:Y3	A:Y4	B:Y1	B:Y2	B:Y3	B:Y4	C:Y1	C:Y2	C:Y3	C:Y4	D:Y1	D:Y2	D:Y3	D:Y4	Average	SD	Average	SD	Average	SD	Average	SD	FoldChang	P value	FoldChang	P value	FoldChang	P value
MIG	286.2	263.2	208.876	200.678	217.015	195.875	225.826	190.498	181.864	170.159	223.896	193.678	192.599	182.12	171.953	167.723	239.738	41.5827	207.303	16.8367	192.399	23.0892	178.599	11.1183	0.864707	0.198318	0.928105	0.337087	0.861533	0.02936	MIG
Leptin	222.2	210.2	276.988	277.619	203.142	193.232	269.85	248.11	169.095	192.506	226.005	270.278	244.993	264.378	226.012	197.808	246.752	35.6174	228.583	36.4289	214.471	43.9277	233.298	28.3748	0.92637	0.502498	0.938261	0.638474	1.02062	0.844958	Leptin
I-TAC	264.2	259.2	315.459	326.81	275.81	262.598	271.48	276.372	293.069	304.774	379.907	384.826	227.179	242.373	208.619	212.85	291.417	34.6862	271.565	6.36521	340.644	48.4551	222.755	15.3009	0.931877	0.303227	1.25437	0.030077	0.820265	0.00106207	I-TAC
IL17	355.2	315.2	396.814	413.212	389.437	269.865	343.223	332.896	352.13	287.216	364.447	376.393	301.578	268.046	288.062	266.439	370.106	44.001	333.855	49.237	345.046	39.8059	281.031	16.8637	0.902052	0.314315	1.03352	0.735801	0.841775	0.0886695	IL17
BLC	304.2	291.2	305.368	292.124	337.909	298.271	385.616	345.397	319.141	328.718	394.665	373.582	579.264	544.684	514.168	525.92	298.223	7.60031	341.798	35.7896	354.026	36.016	541.009	28.4314	1.14612	0.054621	1.03578	0.647109	1.58283	0.000126033	BLC
Eotaxin	350.2	390.2	328.072	340.685	375.564	364.334	342.68	335.07	363.835	369.688	364.447	361.636	315.724	296.862	311.096	299.344	352.289	26.8498	354.412	18.776	364.901	3.41182	305.756	9.0937	1.00603	0.901133	1.0296	0.31377	0.862715	0.00345125	Eotaxin
IFNγ	375.2	379.2	450.421	391.769	386.795	378.207	464.424	445.945	363.835	346.277	428.397	442.452	347.684	413.7	447.418	399	399.147	34.9035	418.843	42.7808	395.24	47.3006	401.95	41.4683	1.04934	0.502368	0.943648	0.487144	0.959669	0.591246	IFNγ
FAS ligand	589.2	573.2	513.487	517.271	488.531	512.974	450.837	468.229	514.413	595.821	660.305	586.516	534.729	533.681	482.203	493.485	548.29	38.5899	480.143	26.7645	589.264	59.7214	511.025	27.1634	0.87571	0.0272577	1.22727	0.0157134	1.06432	0.156432	FAS ligand
IL2	486.2	465.2	543.759	529.885	510.331	501.743	578.017	526.384	500.047	489.406	539.432	528.188	611.748	597.602	562.116	524.51	506.261	36.7543	529.119	34.1608	514.268	23.4331	573.994	39.0403	1.04515	0.397381	0.971933	0.500326	1.08481	0.134338	IL2
Fractalkine	655.2	644.2	609.979	602.411	629.244	620.655	558.994	589.43	702.237	760.234	716.525	731.283	692.434	675.144	622.756	619.935	627.947	25.7023	599.581	32.0121	727.57	24.7955	652.567	36.7544	0.954827	0.216242	1.21346	0.000732073	1.08837	0.0726392	Fractalkine
IL10	300.2	286.2	237.256	228.427	613.389	609.425	600.301	608.453	2239.41	2299	2489.57	2679.31	413.7	382.788	371.735	328.959	263.021	35.4971	607.892	5.49266	2426.82	199.287	374.295	35.0563	2.31119	1.29052e-06	3.99219	1.74472e-06	0.615727	1.18498e-05	IL10
TIMP-2	749.2	798.2	697.011	668	635.189	643.777	610.084	643.237	588.372	525.055	654.683	637.114	624.846	559.878	541.903	493.485	728.103	57.5551	633.072	15.8207	601.306	58.0597	555.028	54.3383	0.869482	0.0189761	0.949823	0.331725	0.876722	0.0329411	TIMP-2
IL9	727.2	731.2	690.704	726.021	649.723	649.723	667.695	619.323	608.059	600.61	661.008	646.25	691.91	685.099	671.643	660.362	718.781	18.849	646.616	20.071	628.982	29.2491	677.254	14.0615	0.899601	0.00193487	0.972728	0.358498	1.04738	0.0465059	IL9
SDF-1	797.2	842.2	832.604	838.279	649.723	581.018	688.348	673.674	760.234	724.584	787.503	769.934	749.543	704.485	681.985	601.602	827.571	20.6269	648.191	47.5272	760.564	26.5086	684.404	61.9363	0.783245	0.000449122	1.17336	0.00614816	1.05587	0.389356	SDF-1
IL12-p70	944.2	922.2	894.409	866.029	810.915	708.518	776.396	663.347	860.796	818.23	760.798	684.198	981.123	989.506	916.553	893.989	906.709	33.9202	739.794	66.3832	781.006	76.4466	945.293	47.2464	0.815911	0.00420092	1.05571	0.446693	1.27778	0.00234716	IL12-p70
IL3	731.2	721.2	732.958	706.471	808.933	812.897	823.137	751.938	704.365	684.146	662.413	777.664	780.979	802.461	729.933	677.284	722.957	12.15	799.226	32.0885	707.147	50.0352	747.664	55.9174	1.1055	0.00434932	0.88479	0.0211653	0.935485	0.160813	IL3
IL4	731.2	721.2	732.958	706.471	808.933	812.897	823.137	751.938	704.365	684.146	662.413	777.664	780.979	802.461	729.933	677.284	722.957	12.15	799.226	32.0885	707.147	50.0352	747.664	55.9174	1.1055	0.00434932	0.88479	0.0211653	0.935485	0.160813	IL4
IL13	964.2	942.2	1012.97	1063.43	816.2	783.829	1011.73	970.971	878.355	937.416	949.838	1035.57	822.894	741.16	788.222	736.514	995.7	53.9748	895.683	112.494	950.296	64.8433	772.197	41.0836	0.899551	0.160013	1.06097	0.432476	0.862132	0.0847977	IL13
TECK	875.2	787.2	903.238	872.966	979.374	829.412	1131.85	984.015	1686.58	1785.02	1554.2	2193.71	864.809	893.625	827.708	786.812	859.651	50.2263	981.162	123.485	1804.88	275.931	843.239	46.2936	1.14135	0.118127	1.83953	0.00158795	0.859428	0.0814072	TECK
IL-1β	188.2	231.2	273.204	280.141	959.555	1017.03	957.383	1029.67	298.39	301.582	364.447	358.122	394.838	401.125	388.658	357.633	243.186	42.5593	990.909	37.8226	330.635	35.5087	385.564	19.3035	4.07469	2.00995e-07	0.333668	2.42221e-07	0.389101	1.23264e-07	IL-1β
CD30L	976.2	993.2	908.283	915.221	1125.37	1067.24	1030.76	999.233	966.68	996.476	1085.47	1078.44	981.123	977.979	995.995	1048.17	948.226	42.7784	1055.65	54.1542	1031.77	59.2852	1000.82	32.5339	1.11329	0.0207646	0.977376	0.573668	0.948059	0.133272	CD30L
Lymphotactin	1242.2	1275.2	1216.68	1174.42	1381.03	1116.78	1147.61	1107.93	1186.96	1127.9	1160.66	1092.5	1349.45	1178.65	1144.54	1234.79	1227.13	42.5245	1188.34	129.583	1142.01	40.9026	1226.86	89.8007	0.968393	0.590144	0.961009	0.5207	1.03241	0.642453	Lymphotactin
IL12-p40/p70	74.2	73.2	22.8301	24.0914	1237.02	1189.45	1254.68	1212.29	2352.21	2356.47	2753.1	2501.51	286.907	255.995	237.764	199.688	48.5804	29.0131	1223.36	28.5181	2490.82	188.119	245.089	36.4355	25.1822	1.81036e-09	2.03605	1.10609e-05	0.200341	1.1703e-08	IL12-p40/p70
Eotaxin-2	675.2	649.2	613.132	616.285	1579.88	1579.88	1714.48	1790.03	1410.43	1351.37	1490.25	1554.91	638.469	668.857	581.859	549.894	638.454	29.43	1666.07	104.192	1451.74	89.2684	609.77	53.7867	2.60953	1.3814e-06	0.871358	0.0204745	0.365993	1.88071e-06	Eotaxin-2
TCA-3	2653.2	2575.2	2598.47	2775.68	2148.68	2213.42	2537.89	2238.97	2298.47	2192.06	2729.91	2567.57	2205.04	2216.56	2074.35	2290.11	2650.64	89.5456	2284.74	172.995	2447	246.055	2196.52	89.74	0.861959	0.00943495	1.07102	0.322069	0.961386	0.400157	TCA-3
LIX	2214.2	2223.2	2166.46	2204.3	2564.87	2426.8	2483.54	2275.38	2014.88	2001.57	2118.51	2193	2334.45	2086.1	2087.98	2087.98	2202.04	24.9448	2437.65	122.12	2081.99	90.6079	2149.13	123.551	1.107	0.00917414	0.854098	0.00340383	0.88164	0.0159707	LIX
KC	788.2	803.2	852.154	902.607	2721.44	2780.23	2648.22	2655.83	1719.04	1760.54	1738.33	1786.81	1064.95	947.067	1031.72	893.049	836.54	51.8234	2701.43	61.9676	1751.18	29.1874	984.197	78.4574	3.22929	6.91623e-09	0.648241	1.44971e-07	0.364324	4.05307e-08	KC
TIMP-1	2812.2	3083.2	3328.14	3454.28	2780.23	2926.89	3132.49	3167.82	3480.75	3242.91	3558.45	3620.29	4591.57	4705.26	4369.25	4484.89	3169.46	283.653	3001.86	181.974	3475.6	165.298	4537.74	143.922	0.947121	0.35832	1.15782	0.00842013	1.51165	1.14713e-05	TIMP-1
MCSF	2889.2	2875.2	2598.47	2541.07	4769.37	4600.91	4131.45	3960.79	3338.69	3362.63	3832.52	4022.26	2923.35	2789.23	2595.66	2554.76	2725.98	181.987	4365.63	381.707	3639.03	342.01	2715.75	172.082	1.60149	0.000241724	0.833563	0.0297442	0.622076	0.000221103	MCSF
MIP-1γ	8788.2	8656.2	7768.65	7719.46	6523.32	6566.26	6815.27	6670.16	8210.4	8099.72	7797.44	7891.61	5754.18	5173.66	5696.75	5283.08	8233.13	567.651	6643.75	129.902	7999.79	188.846	5476.92	291.398	0.806954	0.00157446	1.20411	2.20309e-05	0.824371	0.00033328	MIP-1γ
G-CSF	6879.2	6986.2	6023.6	6087.93	8359.19	7432.34	7358.78	7256.06	9391.61	9629.98	9316.79	9656.22	9248.83	8969.58	8715.57	8360.19	6494.23	508.856	7601.59	510.217	9498.65	169.908	8823.54	377.956	1.17051	0.0218451	1.24956	0.000405753	1.16075	0.0084706	G-CSF
MIP-1α	11233.2	12431.2	10430.7	9731.91	8944.51	9768.97	9106.69	9049.62	10414.8	10338.7	10844.6	10652	12671.2	10278.4	10536.2	9291.41	10956.8	1158.65	9217.44	373.765	10562.5	230.561	10694.3	1422.93	0.841257	0.0289033	1.14593	0.000864842	1.16022	0.0914496	MIP-1α
TNF-alpha	3764.2	3797.2	3496.53	3444.82	10649.6	8684.88	9528.45	9386.59	15304.6	14784.8	14920.5	15567.1	12753.4	12827.8	13782	13525.4	3625.69	180.737	9562.38	813.236	15144.2	357.661	13222.2	510.096	2.6374	7.4606e-06	1.58373	1.55452e-05	1.38273	0.000265355	TNF-alpha
sTNF RII	9869.2	9933.2	8905.74	9310	12162.4	9248.4	10571.4	10563.8	10397.8	10397.8	10607.7	10921.2	11740.1	11126.6	10447.3	9648.2	9504.53	487.556	10636.5	1192.3	10581.1	247.371	10740.6	899.53	1.1191	0.129333	0.994792	0.930462	1.00978	0.893734	sTNF RII
RANTES	7875.2	7889.2	7838.66	7747.21	12393.6	12476.9	11598.1	11889.4	9982.75	10003	12406.1	11404	8127.61	8495.42	8276.05	7855.8	7837.57	63.8947	12089.5	417.943	10948.9	1177.38	8188.72	268.488	1.54251	9.80884e-07	0.905657	0.117665	0.677341	4.22316e-06	RANTES
IL-1α	1540.2	1544.2	1672.02	1534.53	12428	12248.9	13219.4	13491.1	6481.67	6258.2	6956.95	6929.55	9747.62	9294.94	9170.13	8279.34	1572.74	66.3056	12846.9	601.898	6656.59	343.527	9123.01	614.736	8.16847	2.50357e-08	0.518149	1.97764e-06	0.710135	0.000131007	IL-1α
sTNF RI	21344.2	23213.2	22345.2	21096.5	25075.6	23042.2	28931	21370.9	16617.2	16414	16621.2	16588.2	23267.8	23429.7	21356.8	22920.8	21999.8	972.527	24604.9	3257.7	16560.1	98.5435	22743.8	948.686	1.11842	0.176276	0.673042	0.00261263	0.924359	0.314687	sTNF RI
IL6	97.2	105.2	90.3112	92.8338	26048.7	26412.7	24777.5	25296.6	24433.5	25946.2	27243.3	26726	10928	9868.13	9930.71	9417.39	96.3863	6.52867	25633.9	736.143	26087.2	1224.65	10036.1	637.102	265.95	6.03264e-10	1.01769	0.549137	0.391516	6.14121e-08	IL6
MCP-1	28763.2	28904.2	27264.4	27265	36793.1	35912.5	34969.9	36769.4	37767.9	38964.5	39735.4	38955.3	32545.7	32563.5	29240.9	29227.8	28049.2	907.687	36111.2	864.163	38855.8	812.182	30894.5	1916.95	1.28742	1.35553e-05	1.076	0.00358314	0.855536	0.00254742	MCP-1
GM-CSF	566.2	586.2	607.456	620.7	41547.6	35466.6	34181.8	34211.2	37331.6	37177.8	38345.3	37394.5	10239.1	9830.93	10403.6	10758	595.139	23.9615	36351.8	3515.26	37562.3	529.887	10307.9	384.723	61.0811	9.1701e-07	1.0333	0.52125	0.28356	6.15231e-06	GM-CSF
																									Red:>1.5	Red:<0.05	Red:>1.5	Red:<0.05	Red:>1.0	Red:<0.05
																									Yellow:<1.5,>1.0		Yellow:<1,5>1.0		Yellow:<1.0,>0.5
																									Green:<1.0		Grey:<1,0>0.5		Green:<0.5
																											Green:<0.5
